# Supplementary material for: Toward Enhanced Humidity Stability of Triboelectric Mechanical Sensors via Atomic Layer Deposition
Source: Nanomaterials (Basel). 2021 Jul 9;11(7):1795. doi: 10.3390/nano11071795 (PMC8308376; doi:10.3390/nano11071795)
Supplement: Supplementary file 1 [file nanomaterials-11-01795-s001.zip]

Archive with 1 entries (1 files):
- nanomaterials-1261208-supplementary.pdf
